# Supplementary material for: High Avidity CD8+ T Cells Efficiently Eliminate Motile HIV-Infected Targets and Execute a Locally Focused Program of Anti-Viral Function
Source: PLoS One. 2014 Feb 13;9(2):e87873. doi: 10.1371/journal.pone.0087873 (PMC3923750; doi:10.1371/journal.pone.0087873)
Supplement: File S2 — Contains videos S1–S7. Video S1. Related to Figure 1. Target cell motility within collagen gels vs convection within traditional liquid culture. CD4+ T cells were imaged within 3D ECM (left panel) and in liquid culture (right panel). Elapsed time shown in min:sec; scale bar 20 µm. Video S2. Related to Figure 1. CTLs and target cells migrate within 3D ECM and CTL killing is not observed in the absence of cognate antigen. A control culture containing primary HIV-specific CTL and autologous CD4+ T cells (not pulsed with any peptides) was imaged within 3D ECM. CTL were stained with CTXB (red) and targets were unlabeled. Dead cells are visualized with sytox green. Elapsed time shown in hr:min; scale bar 20 µm. Video S3. Related to Figure 1. A target cell is killed and permeabilized. The collagen matrix is infused with the membrane-impermeable dye sytox, which selectively fluoresces upon binding to DNA. Sytox permitted real-time objective identification of permeabilized cells in situ, as dead targets are marked by the rapid acquisition of green fluorescence. Shown is one representative example of an A14 CTL (indicated with red arrow) killing and permeabilizing a CD4+ T cell target (pulsed with 2 nM SL9 peptide, white arrow). Elapsed time is indicated in hours:min. Scale bar 20 µm. Video S4. Related to Figure 1. A target cell is killed and undergoes a “morphological death.” Not all CTL killing of target cells was accompanied by permeabilization. Non-permeabilizing kills were easily distinguished by morphological signs of death, which included blebbing of the target membrane and complete cessation of target movement. Shown is one representative example of an A14 CTL (CTXB, red) killing an unlabeled CD4+ T cell target (pulsed with 2 nM SL9 peptide). Elapsed time is indicated in hours:min. Scale bar 20 µm. Videos S5–S8. related to Figure 2. Recognition, engagement and killing of HIV-infected target cells in ECM. E501 CTLs were co-cultured in ECM with HLA-matched CD4+ T cell t [file pone.0087873.s002.zip]

Archive with 15 entries (14 files):
- Video S1.mov
- __MACOSX/
- __MACOSX/._Video S1.mov
- Video S2.mov
- __MACOSX/._Video S2.mov
- Video S3.mov
- __MACOSX/._Video S3.mov
- Video S4.mov
- __MACOSX/._Video S4.mov
- Video S5.mov
- __MACOSX/._Video S5.mov
- Video S6.mov
- __MACOSX/._Video S6.mov
- Video S7.mov
- __MACOSX/._Video S7.mov
