# Supplementary material for: High Avidity CD8+ T Cells Efficiently Eliminate Motile HIV-Infected Targets and Execute a Locally Focused Program of Anti-Viral Function
Source: PLoS One. 2014 Feb 13;9(2):e87873. doi: 10.1371/journal.pone.0087873 (PMC3923750; doi:10.1371/journal.pone.0087873)
Supplement: File S3 — Contains videos S8–S14. Video S8 A failed CTL-target engagement characteristic of a “brush.” Videos S9–S10. Related to Figure 2 and 3. Primary HIV-specific CTL engage targets with dynamics similar to those observed with CTL clones. Primary, polyclonal HIV-specific CTL from subject 285873 were primed with targets bearing overlapping 18-mer peptide pools covering the full sequences of Gag, Pol, Nef, and Env. On day 14 the polyclonal CTL were labeled with CTXB and seeded in 3D ECM with autologous CD4+ T cell targets pulsed with the same peptide pools (100 ng/mL). Target permeabilization is visualized with sytox green. The following cues are included: CTL, red arrow; target, white arrow; scale bar 20 µm. Elapsed time shown in hr:min. Video S9 Primary CTL engages a target and commits a direct hit kill. Video S10 Primary CTL exhibits a failed tether, followed by target escape. Videos S11–S12. Related to Figure 4. Target cell motility impedes antigen recognition. A14 CTLs were double labeled with CTXB and the ratiometric calcium-sensing dye FURA-2AM prior to loading in ECM. A14 CTLs engaged HLA-matched CD4+ T cell targets pulsed with SL9 peptide (2 nM). The following video cues are included: On the x-axis CTL engagement with a live target is indicated in pink, prolonged CTL engagement with a killed target is indicated in gray; CTL, red arrow; target, white arrow; elapsed time shown in min; scale bar 20 µm. Video S11 CTLs exhibit prolonged TCR signaling following a direct hit kill. The top video panel is a brightfield/CTXB fluorescence overlay of CTL-target engagement dynamics. TCR-dependent calcium signaling is represented in pseudocolor video (bottom video panel) and is quantitatively expressed over time as a normalized Fura ratio (right panel). Video S12 CTLs exhibit weak TCR signaling during a failed tether. An A14 CTL engages but fails to kill an antigen-pulsed CD4+ T cell. The left video panel is a brightfield/CTXB fluorescence overlay of CTL-target engagement dynamic [file pone.0087873.s003.zip]

Archive with 15 entries (14 files):
- Video S10.mov
- __MACOSX/
- __MACOSX/._Video S10.mov
- Video S11.mov
- __MACOSX/._Video S11.mov
- Video S12.mov
- __MACOSX/._Video S12.mov
- Video S13.mov
- __MACOSX/._Video S13.mov
- Video S14.mov
- __MACOSX/._Video S14.mov
- Video S8.mov
- __MACOSX/._Video S8.mov
- Video S9.mov
- __MACOSX/._Video S9.mov
